# Supplementary material for: Oligonucleotide aptamers for pathogen detection and infectious disease control
Source: Theranostics. 2021 Aug 27;11(18):9133–61. doi: 10.7150/thno.61804 (PMC8419047; doi:10.7150/thno.61804)
Supplement: Supplementary file 1 — Supplementary tables. [file thnov11p9133s1.xlsx]

## Sheet: Virus
Virus	SELEX target	SELEX Method	Binding buffer	ssDNA library (FP: forward primer; RP-reverse primer)	Aptamer sequence	Linker for aptamer immobilization	Kd	Detection method	Detection limits	Reference	Note
Apple stem pitting virus	MT32 protein PSA-H protein	Bead-bound protein SELEX	10 mM Na2HPO4, 2 mM KH2PO4, 2.7 mM KCl, 137 mM NaCl, and 0.05% Triton-X; pH 7.5, 0.1 g/ml dIdC and 1 g/ml BSA	FP-N40-RP	(1)GGGGTGGTGGGTTCTTTTTGTGGTATTGGTGTGGGGGGCA (2)AGCAAGGTTTGGTGTTGGTTGGTTGCTGGTTTTGGTTTGGCTTTT	(CH2)6-TTTTT	55nM 8nM	ELONA		Lautner et al., Analyst, 2010; Komorowska et al., Mol Cell Probes, 2017
Bovine herpesvirus 1	whole virus	96-well microplate-immobilized virus SELEX	Phosphate-buffered saline, 0.05% v/v Tween 20, 5% BSA	FP-N40-RP	GGCGGCGGGGTGGGGTGGGCGGTTTGATTCCCATGGGTGC	—	3.519nM	—	—	Xu et al., Sci Rep, 2017; Xu et al., Int J Biol Macromol, 2019	Therapeutic
Chikungunya	E1a peptide	Meganetic beads-bound protein SELEX	0.5 M NaCl, 10 mM Tris–HCl, and 1 mM MgCl2, pH 7.5-7.6	FP-N36-RP	ATACGGGAGCCAACACCAAAACCCGCACTACATCTCCTCTGCCCCCTTCTGATAAGAGCAGGTGTGACGGAT	—	—	—	—	Bruno et al., BMC Research Notes, 2012
Crimean-Congo hemorrhagic fever	Altamura Gn611	Meganetic beads-bound protein SELEX	0.5 M NaCl, 10 mM Tris–HCl, and 1 mM MgCl2, pH 7.5-7.6	FP-N36-RP	ATCCGTCACACCTGCTCTACAGTTAGAGCTTGCCGTATGCCTTTGTTAACATAATGGTGTTGGCTCCCGTAT	—	—	—	—	Bruno et al., BMC Research Notes, 2012
Crimean-Congo hemorrhagic fever	11E7a Peptide	Meganetic beads-bound protein SELEX	0.5 M NaCl, 10 mM Tris–HCl, and 1 mM MgCl2, pH 7.5-7.6	FP-N36-RP	ATACGGGAGCCAACACCATGTCAGGACCTCCATCGCCCGGGCCCGCCGCCGCTGAGAGCAGGTGTGAC	—	—	—	—	Bruno et al., BMC Research Notes, 2012
Crimean-Congo hemorrhagic fever	11E7b Peptide	Meganetic beads-bound protein SELEX	0.5 M NaCl, 10 mM Tris–HCl, and 1 mM MgCl2, pH 7.5-7.6	FP-N36-RP	ATCCGTCACACCTGCTCTTTGACACGCGTACGGGTCCGGACATGTCATAACGGACTGGTGTTGGCTCCCGTAT	—	—	—	—	Bruno et al., BMC Research Notes, 2012
Crimean-Congo hemorrhagic fever	11E7c Peptide	Meganetic beads-bound protein SELEX	0.5 M NaCl, 10 mM Tris–HCl, and 1 mM MgCl2, pH 7.5-7.6	FP-N36-RP	ATCCGTCACACCTGCTCTACAGTTAGAGCTTGCCGTATGCCTTTGTTAACATAATGGTGTTGGCTCCCGTAT	—	—	—	—	Bruno et al., BMC Research Notes, 2012
Crimean-Congo hemorrhagic fever	IbAr10200 Strain (Aldehyde Fixed)	Meganetic beads-bound protein SELEX	0.5 M NaCl, 10 mM Tris–HCl, and 1 mM MgCl2, pH 7.5-7.6	FP-N36-RP	ATCCGTCACACCTGCTCTTGACACGCGTACGGGTCCGGACATGTCATAACGGACTGGTGTTGGCTCCCGTAT	—	—	—	—	Bruno et al., BMC Research Notes, 2012
Crimean-Congo hemorrhagic fever	Drosdov Strain (Aldehyde Fixed)	Meganetic beads-bound protein SELEX	0.5 M NaCl, 10 mM Tris–HCl, and 1 mM MgCl2, pH 7.5-7.6	FP-N36-RP	ATCCGTCACACCTGCTCTTGACACGCGTACGGGTCCGGACATGTCAAACGGACTGGTGTTGGCTCCCGTAT	—	—	—	—	Bruno et al., BMC Research Notes, 2012
Dengue virus	Envelope Serotype 1 (DE1)	Meganetic beads-bound protein SELEX	0.5 M NaCl, 10 mM Tris–HCl, and 1 mM MgCl2, pH 7.5-7.6	FP-N36-RP	ATCCGTCACACCTGCTCTAGGCTGTGGTGACGTACCAGGGGAGTGGGTCGCCAGTGGTGTTGGCTCCCGTAT	—	—	—	—	Bruno et al., BMC Research Notes, 2012
Dengue virus	DENV-2 ED3	Agarose beads-bound protein SELEX	50 mM K2HPO4, 100 mM NaCl, 0.1 mM EDTA, pH 6.5	FP-N35-RP	CCCGCACCGGGCAGGACGTCCGGGGTC CTCGGGGGGCGGG	—	200 nM	AuNP-based colorimetric assay	—	Chen et al., PLoS One, 2015 Basso et al., Talanta, 2019	Therapeutic
Dengue virus	5´-UTR	Meganetic beads-bound DNA SELEX	0.1 mol/l Tris; 2.5 mol/l NaCl; 0.3 mol/l NaN3; pH 8.0	40-700 nt ssRNA	(1)GGAGGUAGAGAGGGAGGGUUGAGGGCAAGGUUUACCUCUUUAUUG (2)GUGAGGGAGGGUGUUGGCUAUGG (3)GUAGUGGGGAUGGUGAUGAUGGGGAUGGUGGUGAUG	—	—	—	—	Cnossen et al., Future Med Chem, 2017	Therapeutic
Dengue virus	methyltransferase	Agarose beads-bound protein SELEX	30 mM Tris/HCl (pH 7.5), 150 mM NaCl, 1.5 mM MgCl2, 2 mM dithiothreitol, and 1% BSA	FP-N40-RP	GGUUGGGCACAUAUAGACUGUGUAAUUCGUAUAGUGUGCAUAACC	—	15.6nM	—	—	Jung et al., Biotechnol Lett, 2018	inhibiton
Dengue virus	Envelope Serotype 2 (DE2)	Meganetic beads-bound protein SELEX	0.5 M NaCl, 10 mM Tris–HCl, and 1 mM MgCl2, pH 7.5-7.6	FP-N36-RP	ATCCGTCACACCTGCTCTGACTGTATGAAACGCGTCACGCGCACGGATTTATTGTGGTGTTGGCTCCCGTAT	—	—	—	—	Bruno et al., BMC Research Notes, 2012
Dengue virus	Envelope Serotype 3 (DE3)	Meganetic beads-bound protein SELEX	0.5 M NaCl, 10 mM Tris–HCl, and 1 mM MgCl2, pH 7.5-7.6	FP-N36-RP	ATCCGTCACACCTGCTCTAGAAAATAATAGGTTTGCCTACACAGTCCACGTTTCTGGTGTTGGCTCCCGTAT	—	—	—	—	Bruno et al., BMC Research Notes, 2012
Dengue virus	Envelope Serotype 2 protein domain III	Meganetic beads-bound protein SELEX	50 mM NaH2PO4, 50 mM NaCl, 20 mM imidazole and 0.005% tween 20 at pH 8.0	thio-modified FP-N24-RP	CGGCATTCTCCTGCTACGAGGCGCTGCGGTACACCCCGACTCCACGAGCCACTGTCTACGGACATCTG	—	154 nM	—	—	Gandham et al., Biochem Biophys Res Commun, 2014	inhibiton
Dengue virus	Envelope Serotype 4 (DE4)	Meganetic beads-bound protein SELEX	0.5 M NaCl, 10 mM Tris–HCl, and 1 mM MgCl2, pH 7.5-7.6	FP-N36-RP	ATCCGTCACACCTGCTCTCCACGGCGGGGGGCGGGACAGTAGTGAGGGGGGGCGTGGTGTTGGCTCCCGTAT	—	—	—	—	Bruno et al., BMC Research Notes, 2012
Duck parvovirus	whole virus	virus-SELEX (collecte virus using an Amicon Ultra-4 50kD filter device)	50 mM Tris, 100 mM NaCl, 5 mM KCl, 2 mM MgCl2, 1 mM CaCl2, 0.02% vol Tween 20, pH 7.4	FP-N49-RP	TAATCGCGTAACGGTGCCGTTGCCATAGAAAAGGGTATCTGGGTCGTGC	—	467nM	AuNP-based colorimetric assay	1.5 or 3 EID50	Lu et al., Talanta, 2018
Ebola Virus	NP protein	Meganetic beads-bound protein SELEX	20 mM HEPES, 150 mM NaCl, 2 mM KCl, 2 mM MgCl2, and 2 mM CaCl2 (pH 7.4)	FP-N60-RP	(1)TCCAATCCATTCAACGACATGCTAGATATATGGAACCTTACAAGTAAGACAGCAACGAAG (2)TTCGCGGTCCTTCTGACATCATCACGTGTATTTGTACGTAGTGCTGGTCGAGTTGTTGGG (3)GTTGGGGTTAGGGTGAATATCCCCTCGCTATGATCTCGGTGACGTCAAATGATTATTTTT	—	76.1nM 8.1nM 41.3nM	—	—	Hong et al., Anal Chem, 2019
Ebola Virus	GP protein	Meganetic beads-bound protein SELEX	20 mM HEPES, 150 mM NaCl, 2 mM KCl, 2 mM MgCl2, and 2 mM CaCl2 (pH 7.4)	FP-N60-RP	(1)GTCTTCGTGTATTGTTTCTTACCCCCTTTTTTATGGTAGGTCCGTAATCCTCCCCCAAAC (2)GCCGCAGACAGAAACACAAACAGTATACAGCTATCTCGCTTGGACCTCGCATAATATACG (3)TTGCTCGTGCCTGGACTGAACCAGCGCGCGGGACGTATCGACAAAACCTTTCTCATAGC	—	14.9nM 4.1nM 10.4nM	magnetism-controlled detection chip	4.2 ng/mL	Hong et al., Anal Chem, 2019
Ebola virus	Soluble glycoprotein	Meganetic beads-bound protein SELEX	50 mM KCl, 10 mM Tris-HCl (pH 8.55), 1.5 mM MgCl2, 0.1% TritonX-100	2'fluoro pyrimidine-modified FP-N53-RP	GGGCGCUCAAUUUUUUAUUGCAUUUUUCUUUGAGCGCCC(2′fluoro pyrimidine modified)	—	54nM	—	—	Shubham et al., Sci Rep, 2018
Ebola virus	protein 24	capillary electrophoresis SELEX	20 mM Tris-HCl buffer (pH 7.40), 1 mM MgCl2, 10 mM NaCl, and 0.05% tween 20	FP-N30-RP	(1)TCGCCTTGCCGGATCGCAGAGACGCCCdUACGdUCAAAdUCGACCACGdUCGCGdUGGdUCCGdUGAGCCdUGACACC (2)TCGCCTTGCCGGATCGCAGAAGCGdUGdUAAACdUACGdUCGCAGCGAACACCCdUGGdUGAGCCdUGACACC	—	0.5nM 0.23nM	—	—	Tanaka et al., Org Biomol Chem, 2018	Therapeutic
Foot and-mouth disease virus	VP1 structural polypeptide	Meganetic beads-bound peptide SELEX	0.5M NaCl, 20 mM Tris HCl, and 2 mM MgCl2, pH 7.2–7.4	FP-N36-RP	ATACGGGAGCCAACACCATTCTATCGTTCCGGACGCTTATGCCTTGCCATCTACAGAGCAGGTGTGACGGAT	—	—	Competitive FRET	25 ng/ml	Bruno et al., J Biomol Tech, 2008
Grass Carp Reovirus	S10 Protein	96-well microplate-immobilized protein SELEX	—	FP-N35-RP	(1)GCGAAACGCTAAAAAGACCAAAGCAATCAAAACAG (2)ATTTTTGTTTTGTGATTTGTATTTTTGATGAGAG (3)CCTTTGTAGAGATTTAATACTTTCTGGCATTGCTG (4)TTTGGTGTATTTTTTGCAATTTCCCATTCTGGAAG (5)GTGCCTTAGTTGTTATCGTATTGTTTGTTGGGTG	—	—	—	—	Liang et al., J Aquat Anim Health, 2017	Therapeutic
Grass Carp Reovirus	Virus-infected cells	Cell SELEX	10% FBS , 1.0 g/L bovine serum albumin, 5 g/L glucose, 0.1 mg/ml yeast tRNA and 5 mM MgCl2	FP-N50-RP	(1)GACGCTTACTCAGGTGTGACTCGGGGTGTAGCTCGTTATGATTCGGACAAGACTTACCTTGCGCCTCTGGGATCGAAGGACGCAGATGAAGTCTC (2)GACGCTTACTCAGGTGTGACTCGTGAACCCACCTCAGGGCATCTTACATTTCTTCTAAGTTGTTACCATGTTTCGAAGGACGCAGATGAAGTCTC (3)GACGCTTACTCAGGTGTGACTCGTCCGTCGGTTCGCCTTGCGAGTGCACGCCGCCAGCCGTTACATAAAGTCTGCCCACTCGAAGGACGCAGATGAAGTCTC	—	220.9 nM 176.6 nM 278.7 nM	—	—	Yu et al., J Fish Dis, 2021
Hepatitis B virus	E antigen	Polyvinylidene fluoride immobilized protein DNase-mediated single-cycle selection	20 mM Tris-HCl (pH 7.6), 5 mM KCl, 100 mM NaCl, 5 mM MgCl2, 1 mM CaCl2, and 0.02% Tween 20	FP-N40-RP	TTTTTTGGTCAGATGAGGCCTGGTGATCGTGCCCAGGCCATATGAGCAAGGAACCCCTATGCGTGCT	5′ amino modifier C6	0.4nM	Enzyme-linked oligonucleotide assay	0.1 ng/ml	Liu et al., Anal Chem, 2012; Liu et al., Anal Chem, 2020
Hepatitis B Virus	HBsAg	Magnetic nanoparticle-immobilized protein SELEX	20 mmol/L HEPES, pH 7.35, 120 mmol/L NaCl, 5 mmol/L KCl, 1 mmol/L CaCl2, and 1 mmol/L MgCl2	FP-N40-RP	GGGAATTCGAGCTCGGTACCCACAGCGAACAGCGGCGGACATAATAGTGCTTACTACGACCTGCAGGCATGCAAGCTTGG	—	—	Chemiluminescence Aptasensor	0.1 ng/mL	Xi et al., ACS Appl Mater Interfaces, 2015
Hepatitis B virus	E antigen	Meganetic beads-bound protein SELEX	50 mM NaCl, 7 mM MgCl2, 50 mM Tris-HCl	FP-N40-RP	GGGCGAAGACCGGGACGGGAGGATTCTGTAGATTGGTTTT	GGGGGGGCGAAG		fluorescence biosensor	609 ng/mL	Huang et al., Sci Rep, 2016
Hepatitis B virus	Purified recombinant capsids	Amicon Ultra 2-ml centrifugal filter based protein SELEX	PBS	FP-N25-RP	GCGGGTCGACGTTTGCACACGCGAGCCGCCATGTCTGGGCCACATCCATGGGCGG	—	180nM	—	—	Orabi et al., J virol, 2015	Therapeutic
Hepatitis C virus	NS2 protein	Agarose beads-bound protein SELEX	—	FP-N40-RP	(1)CAGGTACCACCTTCATGGGCGCGGAAGACGATGGTGTACTA (2)ACGGGGCAGGATTGTCCCCGCGCCTGGTTGAAGGTAGTCGC	—	—	—	—	Gao et al., PLoS One, 2014	Therapeutic
Hepatitis C virus	Core antigen	Agarose beads-bound protein SELEX	10 mM PBS, 1 mM MgCl2, 0.1 mg/mL tRNA, pH 7.4	FP-N40-RP	(1)AGTGATGGTTGTTATCTGGCCTCAGAGGTTCTCGGGTGTGGTCA (2)GCACGCCAGACCAGCCGTCCTCTCTTCATCCGAGCCTTCACCGAGC (3)CATATCAGACACAACACAACAAAACACATACATACAACGCC (4)TAACACACACAACTTAAAATCATACAAAAAAGAGTAAATGC (5)CCAAATACTACCGCAAAAACCACCTCCCCCTCGATAATAGC (6)ACTATACACAAAAATAACACGACCGACGAAAAAACACAACC (7)TACCACACATGCAGACCCACACAAATACATACTAGAGACAC	5′-NH2-(T)10	—	Electrochemical impedance aptasensor atomic force microscope chip	3.3 pg/mL 0.1nM	Shi et al., J Virol, 2014; Ghanbari et al., Anal Biochem, 2017 Pleshakova et al., J Virol Methods, 2018	Therapeutic
Hepatitis C Virus	NS5B Protein	Beads-bound protein SELEX	—	2’-F pyrimidine modified RNA library	UCGAUAAAAGGGGCCUGGGAUUGAAUCGCAUGGCCGUGUC	—	1nM	—	—	Lee et al., J Virol, 2013	Therapeutic and drug delivery
Hepatitis C Virus	Core antigen	Protein SELEX (protein-aptamer complex was collected by filtration)	50 mM Tris-Cl [pH 7.6], 200 mM potassium acetate, 5 mM MgCl2, 2.5 mM dithiothreitol	FP-N40-RP	GAUCGAGGAUGGGAACACCCAGUAGGAGGAUGGGCAUGGCCGGACCCAAAAUUAGCAGU	—	100nM	Lateral Flow Strip	10 pg/ml	Lee et al., Biochem Biophys Res Commun, 2007; Wang et al., Nucleosides Nucleotides Nucleic Acids, 2013
Hepatitis C virus	envelope protein (E1E2)	Beads-bound protein SELEX	—	FP-N40-RP	CACGTCTATTAAGATTGGGACGTG	—	62.37(EC50)	—	—	Yang et al., Antimicrob Agents Chemother, 2013	Therapeutic
Hepatitis C virus	NS5A	Beads-bound protein SELEX	30 mM Tris-HCl, pH 7.5, 150 mM NaCl, 1.5 mM MgCl2, 2 mM dithiothreitol, and 1% BSA	FP-N40-RP	(1)GCTATCTTATGGAAATTTCGTGTAGGGTTTGGTGTGGCGGGGCTA (2)CTGGATCGAAAAGTATCCACGTTTGTCTGAAAATAGTGGC	—	—	—	—	Yu et al., Antiviral Res, 2014	Therapeutic
Herpes Simplex Virus 1	gD Protein	nitrocellulose acetate filteration-based protein SELEX	50mMTris-HCl, 50mMKCl [pH 7.5]	FP-N74-RP	(1)GGGAGCUCAGCCUUCACUGCACGAGAGAGGUCGUCCCCAGGGGAGAACUCGUGCUCCUGGAGGCAAGUUGACUGCUCCGCUCUCAGCUGGUCAAGGGCACCACGGUCGGAUCCUG (2)GGGAGCUCAGCCUUCACUGCUAUUAUGAAGUGCGAACUUUAGUCGCGGAAGUGCUGACCAUUGGGCCCAUCCGUGGAGUGGGCACCCCCAGGGGGGCACCACGGUCGGAUCCUG	oligo(dT)24	109nM 40nM	—	—	Gopinath et al., J Virol, 2012	Therapeutic
Herpes simplex virus type 1	envelope glycoprotein gD	—	PBS	—	GGGCACGAGAGAGGTCGTCCCCAGGGGAGAACTCGTGCTCCTGG	—	50nM	—	—	Yadavalli et al., Mol Ther Nucleic Acid, 2017	Therapeutic
HIV-1	reverse transcriptase	Gel-shift-based protein SELEX	(50 mM Tris-HCl pH=8, 80 mM KCl, 6 mM MgCl2, 1 mM DTT, 0.1 mg/ml BSA	2 -deoxy-2 -fluoro-arabino-modified FP-N40-RP	AAAGGTAGTGCTGAATTCGG(2 -fluoroarabinonucleotide)GGCCATTAAGATATTCGTCGAAGTTCGGTTGTTTCCCTTCGCTATCCAGTTGGCCT	—	4pM	—	—	Ferreira-Bravo et al., Nucleic Acids Res, 2015
HIV-1	Tat protein	Protein SELEX (protein-aptamer complex was collected by filtration)	50 mM Tris-HCl (pH 7.8) and 50 mM KCl	4×1013 RNA sequences	GAAGCUUGAUCCCGAA-(split)UCGGUCGAUCGCUUCAUAA	(CH2)6	—	Spectrophotometric ellipsometry gold nanoparticle (GNP)-based colorimetric assay	1.5 pg/ml	Yamamoto et al., Gens Cells, 2000; Fatin et al., Process Biochem, 2019; Caglayan et al., Spectrochim Acta A Mol Biomol Spectrosc, 2020;
HIV-1	Rev	—	10 mM HEPS, pH 7.4, 150 mM NaCl, 3 mM EDTA, 0.05% Tween-20	—	(1)GGCUGGACUCGUACUUCGGUACUGGAGAAACAGCC (2)CCUGGGCGCAGUGUCAUUGACGCUGACGGUACAGG	—	5.9nM 12.9nM	—		Dearborn et al., Structure, 2018	Therapeutic
HIV-1	Reverse transcriptase	Gel-shift-based protein SELEX	50 mM Tris–HCl (pH = 8), 80 mM KCl, 6 mM MgCl2, 1 mM DTT and 0.1 mM EDTA (pH = 8)	FP-N30-RP	AAATACCCCCCCTTCGGTGCAAAGCACCGAAGGGGGGG	—	0.71 nM	Aptamer-based radioactivity assay	100-300 virions	Destefano and Cristofaro, Nucleic Acid Res, 2006; Destefano and Nair, Oligonucleotides, 2008; Destefano and Alves Ferreira-Bravo, J Virol Methods, 2018	Therapeutic
HIV-1	aspartyl protease	Protein SELEX (protein-aptamer complex was collected by filtration)	20 mmol/L HEPES pH 7.4, 150 mmol/L NaCl, 5 mmol/L MgCl2	FP-N50-RP	CTTAAGTGTAACTTCTCATAACATCCGGAGGCTTTTACTTCCGGGGACCT	—	17nM	—	—	Duclair et al., Mol Ther Nucleic Acid, 2015	Therapeutic
HIV-1	Gag Polyprotein (matrix protein and nucleocapsid protein)	Protein SELEX (protein-aptamer complex was collected by filtration)	20 mM Tris-HCl [pH 7.4], 250 mM NaCl, 5 mM MgCl2, and 100 μM Tris(2-carboxyethyl)phosphine [TCEP]	FP-N100-RP	AGAGAGUCTCCUGUCGAGUUGCGGAAAAAACCCCGUCGCAGCGGCUGCUUAAACUCUG	—	130nM	—	—	Ramalingam et al., J Virol, 2011	Therapeutic
HIV-1	Integrase	—	—	—	GTGGTGGGTGGGTGGGT GH (5'-hydroxymethyl-2′-deoxyuridine residues) GGTGGGTGGGTGGGT	—	—	—	—	Rando et al., J Biol Chem, 1995; Ojwang et al., Antimicrob Agents Chemother, 1995; Virgilio et al., Sci Rep, 2018	Therapeutic
HIV-1	reverse transcriptase	Protein SELEX (protein-aptamer complex was collected by filtration)	200mM NaCl, 50mM Tris–HCl, pH 7.4, 10mM DTT and 6mM MgCl2	FP-N50-RP	(1)CUUCAGAUUCAUUUAUAAGAUCCGACAACCUGUCUAUUAGUUGCGCCGAUU (2)CACUUACACAAACCUGUAGUUUUAUGCUUCACAUAUCGCACAGGACGCUU	—	—	—	—	Li et al., Nucleic Acids Res, 2008
HIV-1	Reverse Transcriptase	Protein SELEX (protein-aptamer complex was collected by filtration)	50 mM NaC1, 10 mM TrisHC1, pH 7.5, and 1 mM EDTA	FP-N35-RP	(1)ATCCGCCTGATTAGCGATACTCAGGCGCCgggGgggTgggAATACAGTGATCAGCGACTTGAGCAAAATCACCTGCAgggg (2)ATCCGCCTGATTAGCGATACTCAGGCCTTgggCgggCCgggACAATGGAGAGATTTACTTGAGCAAAATCACCTGCAgggg (3)ATCCGCCTGATTAGCGATACTCAGGCGTTAgggAAgggCGTCGAAAGCAgggTgggACTTGAGCAAAATCACCTGCAgggg	—	5nM	—	—	Schneider et al., Biochemistry, 1995 Michalowski et al., Nucleic Acids Res, 2008	Therapeutic
HIV-1	surface envelope glycoprotein (GP120)	Chip flow cell-immobilized protein SELEX	10 mM HEPES [pH 7.4], 150 mM NaCl, 1 mM CaCl2, 1 mM MgCl2, 2.7 mM KCl	FP-N49-RP	UGUGGGCCACGCCCGAUUUUACGCUUUUACCCGCACGCGAUUGGUUUGUU	—	—	—	—	Khati et al., J Virol, 2003; Dey et al., J Virol, 2005; Cohen et al., Virology, 2008; Zhou et al., Mol Ther, 2008; Mufhandu et al., J Virol, 2012	Therapeutic
HIV-1	nucleolin	—	—	—	GGTGGTGGTGGTTGTGGTGGTGGTGG (AS1411)	—	—	—	—	Perrone et al., Int J Antimicrob Agents, 2016	Therapeutic
HIV-1	Reverse Transcriptase	Protein SELEX (protein-aptamer complex was collected by filtration)	50 mM KCl, 50 mM Tris-Cl, pH 8.0	CUUGNNNNCAGCCUCAAUGAGGCUGNNNNNNCAAG CUGUN6-9GUACGCAAGUACN6-9ACAG	(1)GCUCGGGCACAGCCUCAAUGAGGCUGGUGGUACAAG (2)AUUCUGGCUUCGUACGCAAGUAUGAUGAUACAG	—	1.2nM 0.2nM	—	—	Giver et al., Nucleic Acids Res, 1993; Symensma et al., J Virol, 1996	Therapeutic
HIV-1	gp 120	Protein SELEX (protein-aptamer complex was collected by filtration)	10mM HEPES pH 7.4, 50mM NaCl, 1mM CaCl2, 1mM MgCl2, 2.7mM KCl, 10mM DTT, 0.01% BSA and tRNA	FP-N32-RP	(1)GGGAGGACGAUGCGGAAUUGAG GGACCACGCGCUGCUUGUUGUGAUAAGCAGUUUGUCGUGAUGGCAGACGACUCGCCCGA (2)GGGAGGACGAUGCGGACAUAGUAAUGACACGGAGGAUGGAGAAAAAACAGCCAUCUCUUGACGGUCAGACGACUCGCCCGA	—	52nM 97nM	—	—	Zhou et al., Nucleic Acids Res, 2009; Neff et al., Sci Transl Med, 2011; Zhou et al., Mol Ther, 2013; Zhou et al., Theranostics, 2018	Therapeutic
Human papillomavirus	L1 protein	PVDF-immobilized protein SELEX	2.67mM KCl, 1.47mM KH2PO4, 137.93 NaCl mM, and 8.06mM Na2HPO4-7H2O pH 7.2–7.7	FP-N15-RP	GGGAACAAAAGCUGCACAGGUUACCCCCGCUUGGGUCUCCCUAUAGUGAGUCGUAUUA	—	0.05pM	—	—	Leija-Montoya et al., Nucleic Acid Ther, 2014; Valencia-Resendiz et al., Nucleic Acid Ther, 2018	Therapeutic
Influenza A virus	Hemagglutinin (91–261) peptide	Protein SELEX (protein-aptamer complex was collected by Ni-NTA beads)	50 mM Tris-HCl, pH 7.4, 5 mM KCl, 100 mM NaCl, 1 mM MgCl2, 50μg/ml tRNA, 0.2% bovine serum albumin	FP-N30-RP	AATTAACCCTCACTAAAGGGCTGAGTCTCAAAACCGCAATACACTGGTTGTATGGTCGAATAAGTTAA	Poly(T)-Poly(C) linker Int Spacer 9	—	Fluorescence probe	—	Jeon et al., J Biol Chem, 2004;	Therapeutic
Influenza B Virus (B/Johannesburg/05/1999)	Hemagglutinin	Protein SELEX (protein-aptamer complex was collected by filtration)	50 mM Tris-HCl, pH 7.5, 25 mM NaCl, 5 mM MgCl2	FP-N74-RP	GGGAGCUCAGCCUUCACUGCACUCCGGCUGGUGGACGCGGUACGAGCAAUUUGUACCGGAUGGAUGUUCGGGCAGCGGUGUGGCAGGGAUGAGCGGCACCACGGUCGGAUCCAC	—	720pM	—	—	Gopinath et al., J Biochem, 2006
Influenza H5N2	whole virus	Graphene-oxide based SELEX (virus is collected by centrifuge)	100mM NaCl, 20mM Tris-HCl, 2mM MgCl2, 5mM KCl, 1mM CaCl2, pH 7.6	FP-N40-RP	(1)CGTACGGAATTCGCTAGCTGATGGTGTGGCGGGGGGCGGCCTGGGGCGGGCCGCCGATGGGATCCGAGCTCCACGTG (2)CGTACGGAATTCGCTAGCGGTGGCTCTAGGGCCTATCGTTGCGCCGCGGATCCGAGCTCCACGTG	—	—	lateral flow strips	1.27×105 EID50/ml	Kim et al., Biosens Bioelectron, 2019
Influenza virus H1N1	whole virus	Meganetic beads-antibody-bound virus SELEX (using a microfluidic system )	PBS	FP-N40-RP	GGCAGGAAGACAAACAGCCAGCGTGACAGCGACGCGTAGGGACCGGCATCCGCGGGTGGTCTGTGGTGCTGT	—	55.14nM	Aptamer-trapping PCR Fluorescence probe	6.4 × 10−3 HAU 0.032 HAU	Lai et al., Lab Chip, 2014; Tseng et al., Biosens Bioelectron, 2016
Influenza virus H1N1	HA protein	Meganetic Ni beads-bound protein SELEX	100mM HEPES 10mM imidazole (pH 7.5)	FP-N40-RP	(1)TACTGCACACGACACCGACTGTCACCATCACCTCGGCGCA (2)CGCAACACACCATCCCCCTTGCATTCCGCACACCACGCTT	—	19.2nM 29.6nM	electrochemical biosensor	3.7 PFU/ml	Bhardwaj et al., Anal Chim Acta, 2019
Influenza virus H1N1	hemagglutinin	Protein SELEX (protein-aptamer complex was collected by filtration)	(50 mM Tris–HCl, 50 mM KCl, pH 7.5	FP-N74-RP	(1)GGAGCUCAGCCUUCACUGC CAAAGUGCGAGGCAGUGUGGUGCUGUCCUACGAGUUCUAAAGUUCGUUAGGAAGGCAGCUCAACAUGUUUAACAGGCACCACCGUCGGAUCC (2)GGAGCUCAGCCUUCACUGC CAAAAAGUUAGGCCAGCAAAUUGCGAGCUGAUCCGGUGACUGGCUACAGGAGGCCUUGUCCACGGCCGUAUU GGCACCACCGUCGGAUCC	—	87pM 19pM	— Aptamer-Antibody Complementation Aptasensor	10 fM	Gopinath et al., Acta Biomater, 2013;	Therapeutic
Influenza Virus H5	hemagglutinin	Glutathione-Sepharose 4B MicroSpin column-immobilized protein SELEX	PBS	FP-N40-RP	ACAAACAAGAGCAAAAAGGGAGUUGACGUAGACUGUGCGG	—	—	—	—	Park et al., Nucleic Acid Ther, 2011
Influenza virus H5N1	full length glycosylated recombinant hemagglutinin (HA) protein	Protein SELEX (protein-aptamer complex was collected by filtration)	50 mM Tris–HCl, 25 mM NaCl, 5 mM MgCl2, 10 mM DTT, pH 7.5	FP-N74-RP	GTGTGCATGGATAGCACGTAACGGTGTAGTAGATACGTGCGGGTAGGAAGAAAGGGAAATAGTTGTCCTGTTG	1,6-hexanedithiol	4.65 nM	SPR aptasensor QCM aptasensor impedance aptasensor QCM aptasensor Aptamer-based field-effect aptasensor	0.128 HAU; 0.0128 HAU; 0.0128 HAU; 2−4HAU/50ul; 5.9 pM	Bai et al., Sensors, 2012; Wang et al., J Virol Methods, 2013; Wang and Li et al., Biosens Bioelectron, 2013; Lum et al., Sensors, 2015; Wang et al., Sens Actuators, B, 2017; Kwon et al., Anal Chem, 2020;	hemagglutination units
Influenza virus H5N1	HA proteins	TALON Superflow Metal Affinity Resin-bound protein SELEX	50 mM Tris–HCl, pH 7.4, 100 mM NaCl, 5 mM KCl, 1 mM MgCl2, 0.01% Tween 20	FP-N30-RP	TTGGGGTTATTTTGGGAGGGCGGGGGTT	—	15.3 nM	electrochemical aptasensor surface enhanced Raman scattering aptasensor	100 fM; 10−4 hemagglutination units per probe	Shiratori et al., Biochem Biophys Res Commun, 2014; Diba et al., Biosens Bioelectron, 2015; Kukushkin et al., PLoS One, 2019
Influenza Virus H5N2	Glycosylated Hemagglutinin	Ni-NTA spin trap column-immunobilized protein SELEX	20 mM sodium phosphate, pH 7.5, 500 mM NaCl, and 20 mM imidazole	FP-N40-RP	GCUUGACGGAGAUCAAGGGCGAGUCUCAUACCAAGUUGAUGGGG	—	—	—	—	Kwon et al., PLoS One, 2014	Therapeutic
Influenza virus H9N2	whole virus	96-well ELISA plate-immobilized virus SELEX	PBS	FP-N40-RP	CCTTGTTCTATTGAACCTCTTAGTCTGGTCCTCAGTTGGG	—	40.67nM	aptamer-qPCR	100 TCI50/ml	Hmila et al., J Virol Methods, 2017
Influenza virus A/Panama/2007/1999(H3N2)	whole virus	Virus SELEX (Virus-aptamer complex was collected by filtration)	20 nM HEPES/KOH (pH 7.4), 105 mM NaCl	FP-N30-RP	GGGAGAAUUCCGACCAGAAGGGUUAGCAGUCGGCAUGCGGUACAGACAGACCUUUCCUCUCUCCUUCCUCUUCU	—	188 pM	—	—	Gopinath et al., J Gen Virol, 2006	Therapeutic
Influenza viruses	hemagglutinin 1	Glutathione agarose bead-immobilized protein SELEX	50 mM Tris/HCl; pH 8.0, 150 mM NaCl, 1.5 mM MgCl2, 2 mM DTT, and 1% [w/v] BSA	FP-N45-RP	(1)GGGTGGGTGGGAGGGGGTGGAGGTTGGGGGTTGGACGCAGAGTGC (2)TCGTGTGGGGTGGGTGTTGTGGGGGTGGGTGGGTGGGCTCGGGCG (3)GGGTGGGCAGGAGGGGGTGGGCGGGTGGGGGGTCGCAATAGCGTC	cytidine-5’-monophospho- N-acetylneuraminic acid (CMP-NANA)	64.76nM 69.06nM 50.32nM	Aptamer-Based Electrochemical Sensor Enzyme-linked oligonucleotide assay	—	Woo et al., PLoS One, 2015; Lee et al., J Microbiol Biotechnol, 2017
Influenza viruses H1N1	hemagglutinin	Viro-SELEX (HA proteins on the virion particle)	PBS	FP-N40-RP	(1)CCTGCCTTTGGdUdUdUAACCdUdUdUdUGACCGCdUdUdUCdUdUAGGCCGdUdUAGGAAAGGCACCGACAGC (2)CCTGCCTTTGdUdUGdUCdUdUAGdUCCGdUdUGdUGdUCGdUAAdUGGCdUdUAACCCGdUAdUdUCACCGACAGC	hexaethylene glycol	3.36nM 2.98nM	lateral flow assay	0.08 HAU	Narayan et al., Analyst, 2020
Influenza virus	NS1 protein	Glutathione agarose bead-immobilized protein SELEX	50 mM Tris/Cl (pH 8.0), 150 mM NaCl, 1.5 mM MgCl2, 2 mM DTT and 1% (w/v) BSA	FP-N45-RP	GCGGTCCGGGGTGGGTGGGTGGTGGGGGGTGCGGG	—	18.91nM	—	—	Woo et al., Antiviral Res, 2013	Therapeutic
Influenza virus	NS1 protein	Glutathione-Sepharose-immobilized protein SELEX	50 mM Tris/Cl (pH 8.0), 150 mM NaCl, 1.5 mM MgCl2, 2 mM DTT and 1% (w/v) BSA	FP-N40-RP	(1)ACUACUGUACGUCAUUAAGUAUUACUAGGAUGGAAUUCGU (2)ACUAUUGUACUUCAUUAAGUAUUACUACGAUGGAAUUCGU	—	1.62nM 1.97nM	—	—	Woo et al., Mol Cells, 2019	Therapeutic
Japanese encephalitis virus	methyltransferase	Ni-NTA agarose bead-immobilized protein SELEX	(30 mM Tris-HCl, pH 7.5, 150 mM NaCl, 1.5 mM MgCl2, 2 mM dithiothreitol, 1% BSA	FP-N40-RP	CCACGACAGCAUGCCAAUAGAUGCGCAUGGAGACGACAGCAU	—	12.78nM	—	—	Han and Lee, Biochem Biophys Res Commun, 2016	Therapeutic
Norovirus	virus particle	Virus SELEX (Virus-aptamer complex was collected by filtration)	50 mM NaCl, 20 mM Tris-HCl pH 7.4, 3 mM MgCl2, 5 mM KCl	FP-N40-RP	GCTAGCGAATTCCGTACGAAGGGCGAATTCCACATTGGGCTGCAGCCCGGGGGATCC	—	—	electrochemical sensor Colorimetric aptasensor miniaturised microelectromechanical systems (MEMS)-based electrochemical aptasensor	180 virus particles 30 viruses/mL	Giamberardino et al., PLoS One, 2013; Weerathunge et al., Anal Chem, 2019;
Norovirus	—	Sequence from Aptagen company	—	—	AGTATACCGTATTACCTGCAGCCATGTTTTGTAGGTGTAATAGGTCATGTTAGGGTTTCTGCGATATCTCGGAGATCTTGC	—	—	electrochemical aptasensor	100 pM	Chand et al., Biosens Bioelectron, 2017
Norovirus-Snow Mountain Virus	whole virus	Magnetic bead-immobilized virus SELEX	phosphate buffered saline (pH 7.1) supplemented with 100 mg/L CaCl2, 100 mg/L MgCl2 and 0.05% Tween 20	FP-N40-RP	CATCTGTGTGAAGACTATATGGCGCTCACATATTTCTTTC	TTTTGGGGG	232nM	aptamer trapping-PCR fluorescence probe	10 RNA copies 80 ng/ml	Escudero-Abarca et al., PLoS One, 2014； Kim et al., J Pharm Biomed Anal, 2018
Red spotted grouper nervous necrosis virus	coat protein	Amylose resin-immobilized protein SELEX	25 mM MgCl2, 1370 mM NaCl, 200 mM TriseHCl, and 100 mM dithiothreitol, pH 7.4	FP-N50-RP	(1)TGTCATTTGTTTTGTTTGTGATTGTTTTTAATCTTAATTTTGATTGGTTC (2)TGTGTGTCTATTGTCTGTGGTTCATGTCAAGCTTATTTTCCACACACGGT (3)TTCTTTTATTAGTTGATTTTTTTGATTTTGGCAGCTACTGCTTTGGGGGT	—	12nM 4nM 6nM	Enzyme-linked oligonucleotide assay Lateral Flow Biosensor	— 5 ng/mL (protein) or 5000 virus infected cells	Zhou et al., Antiviral Res, 2016; Liu et al., Front Microbiol, 2020	Therapeutic
Red-spotted grouper nervous necrosis virus	infected cell	Viurs infected cell SELEX	5 g/L glucose, 10% FBS, 1.0 g/L BSA, 0.1 mg/ml yeast tRNA , and 5 mM MgCl2	FP-N50-RP	(1)CTCCACTGGTCCGGATCACTTGATATGTCGTGCGGCAGTCGTTTACATCC (2)TGGTGGGTTAGGTTGGGGAGTAGGGGTGTTCCATCATGTTGATTGTACTT (3)TGGATATTGGATGGGATCGTGGTGGAAGGATTGGTGTGGTTGGTGGTCCA	—	27.96nM 29.3nM 59.5 nM	—	—	Zhou et al., Front Microbiol, 2020	Therapeutic
Respiratory syncytial virus	whole viruses	Antibody-bead immobilized virus SELEX	10 μl/ml BSA, 0.1% Tween 20, 0.1 μg/ml poly(deoxyinosinic-deoxycytidylic) acid (poly(dIdC)) in PBS	FP-N30-RP	(1)AAGCCCCGTACCAAAGAAGGTCAGGTGTCT (2)TAAGAGGCAGACAGTAAGAACAACTACCTT (3)AGTGCGGTGAGCCGTCGGACATACAAATAC (4)ACCCGTCGGACTCGGCCATAAATTAAAGGC (5)TCATTAGGTGAGTGTCCGTTCTACACTATA (6)GTGTCCGTTCTTATTGGCGGCTCCCAATGT (7)TCCATATCGTTTAGCGTACGGTGGCATTCT (8)ATTTAGCTTACTGCCAACCATCAGGCGCCA	—	—	fluorescent aptamer probe	single virus	Percze et al., Sci Rep, 2017; Szakács et al., Nanoscale, 2018
SARS-CoV	Nucleocapsid Protein	Ni-NTA agarose bead-immobilized protein SELEX	30 mM Tris-HCl, pH 7.5, 150 mM NaCl, 10 mM MgCl2, 2mM DTT, 1% BSA	FP-N40-RP	GGGAGAGCGGAAGCGUGCUGGGCCUGUCGUUCGCUGUCUUGCUACGUUACGUUACACGGUUGGCAUAACAUAACCCAGAGGUCGAUGGAUCCCCCC	oilgo(A)16	1.65nM	nanoarray aptamer chip Fluorescent aptamer probe	2 pg/ml 0.1 pg/ml	Ahn et al., Analyst, 2009 Roh et al., J Chem Technol Biotechnol, 2011
SARS-CoV	Nucleocapsid Protein	Ni-NTA agarose bead-immobilized protein SELEX	50 mM Tris-Cl, pH 8.0, 150 mM NaCl, 1.5 mM MgCl2, 2 mM dithiothreitol (DTT) and 1% (w/v) BSA	FP-N45-RP	GCAATGGTACGGTACTTCCGGATGCGGAAACTGGCTAATTGGTGAGGCTGGGGCGGTCGTGCAGCAAAAGTGCACGCTACTTTGCTAACAAAAGTGCACGCTACTTTGCTAA	—	4.93nM	—	—	Cho et al., J Biosci Bioeng, 2011
SARS-CoV	NTPase/Helicase	Ni-NTA agarose bead-immobilized protein SELEX	30 mM Tris–HCl; pH 7.5, 150 mM NaCl, 1.5 mM MgCl2, 2 mM dithiothreitol (DTT) and 1% (w/v) BSA	FP-N40-RP	RNA aptamer pool contain AG-rich conserved sequence of 10–11 nucleotides [AAAGGR(G)GAAG; R, purine base] and/or additional sequence of 5 nucleotides [GAAAG],	—	—	—	—	Jang et al., Biochem Biophys Res Commun, 2008	Therapeutic
SARS-CoV-2	Nucleocapsid Protein	obtained from SARS-CoV aptamers	—	—	GCAATGGTACGGTACTTCCGGATGCGGAAACTGGCTAATTGGTGAGGCTGGGGCGGT	—	—	—	—	Chen et al., Virol Sin, 2020
SARS-CoV-2	Nucleocapsid Protein	Magnetic bead-immobilized protein SELEX	2 mM KH2PO4, 8 mM Na2HPO4, 150 mM NaCl, 5 mM KCl, 1mM CaCl2, 0.5 mM MgCl2, pH 7.4	FP-N36-RP	(1)GCTGGATGTCGCTTACGACAATATTCCTTAGGGGCACCGCTACATTGACACATCCAGC (2)GCTGGATGTCACCGGATTGTCGGACATCGGATTGTCTGAGTCATATGACACATCCAGC (3)GCTGGATGTTGACCTTTACAGATCGGATTCTGTGGGGCGTTAAACTGACACATCCAGC (4)GCTGGATGTTCATGCTGGCAAAATTCCTTAGGGGCACCGTTACTTTGACACATCCAGC	—	0.49 nM 0.7 nM 2.74 nM 4.38 nM	Antibody-combined ELISA Aptamer-assisted proximity ligation assay	20 pM 37.5 pg/mL	Zhang et al., Chem Commun, 2020; Liu et al., Chem Sci, 2020
SARS-CoV-2	Spike Glycoprotein (RBD)	Protein A bead immobilized Fc-RBD recombinant protien SELEX	PBS with 0.55mM MgCl2	FP-N40-RP	(1)CAGCACCGACCTTGTGCTTTGGGAGTGCTGGTCCAAGGGCGTTAATGGACA (2)ATCCAGAGTGACGCAGCATTTCATCGGGTCCAAAAGGGGCTGCTCGGGATTGCGGATATGGACACGT	T15	5.8nM 19.9nM	— SERS-based aptasensor	10 PFU/mL	Song et al., Anal Chem, 2020; Chen et al., ACS Sens, 2021； Cennamo et al., Talanta, 2021
SARS-CoV-2	Spike Glycoprotein	Magnetic bead-immobilized protein SELEX	PBS added 3 mM MgCl2 and 0.8 mg/mL BSA	FP-N40-RP	CCCATGGTAGGTATTGCTTGGTAGGGATAGTGGG	—	13.9 nM	—	—	Schmitz et al., Angew Chem Int Ed, 2021	Therapeutic
SARS-CoV-2	Spike Glycoprotein (RBD)	Protein A bead immobilized Fc-RBD recombinant protien SELEX	PBS, pH=7.4, including 136.8 mM NaCl, 10.1 mM Na2HPO4, 2.7 mM KCl, 1.8 mM KH2PO4, 0.55 mM MgCl2	FP-N40-RP	CGCAGCACCCAAGAACAAGGACTGCTTAGGATTGCGATAGGTTCGG	—	0.13 nM	—	—	Sun et al., Angew Chem Int Ed, 2021	Therapeutic
SARS-CoV-2	Spike Glycoprotein (RBD)	Agarose beads-bound protein SELEX	0.1 g/L yeast tRNA, 4.5 g/L glucose, 1.0 g/L bovine serum albumin, and 5 mmol/L MgCl2 in Dullbecco's PBS	FP-N40-RP	ATCCAGAGTGACGCAGCATCGAGTGGCTTGTTTGTAATGTAGGGTTCCGGTCGTGGGTTGGACACGGTGGCTTAGT	—	6.05 nM	aptamer-qPCR	8 pM	Liu et al., Angew Chem Int Ed, 2021	Therapeutic
Severe fever with thrombocytopenia syndrome (SFTS) virus	nucleocapsid protein	96-well plate-antibody-immobilized protein SELEX	50 mM Tris-HCl, pH 7.4, 100 mM NaCl, 5 mM KCl, 1 mM MgCl2, 0.01% Tween 20	FP-N40-RP	CACATCGGAGAACAGGCGCACTGTCGGAGGAACCGCAACG	—	0.8μM	Enzyme-linked oligonucleotide assay	0.009 ng/ml	Yeom et al., Anal Chem, 2019
Tickborne Encephalitis Virus	Envelope Protein	Meganetic beads-bound protein SELEX	0.5 M NaCl, 10 mM Tris–HCl, and 1 mM MgCl2, pH 7.5-7.6	FP-N36-RP	ATCCGTCACACCTGCTCTGAGCGCTGACTGCCAACCCCTGATGGACTCCTGCGGTGGTGTTGGCTCCCGTAT	—	—	—	—	Bruno et al., BMC Research Notes, 2012
Trachinotus ovatus Nervous necrosis virus	infected cell	Virus-infected cell SELEX	5 g/l glucose, 1.0 g/l BSA, 10% FBS, 0.1 mg ml/1 yeast tRNA, 5mM MgCl2	FP-N50-RP	(1)GTCTGAAGTAGACGCAGGAGGCTCGGGGCTCGATATTGTAAAGGGAGTGTGTTTAGGAGGACGTGGTTGGAGTCACACCTGAGTAAGCGT (2)GTCTGAAGTAGACGCAGGAGCCTTTCGTGTTTCATTAGTGTGTTTCCATTGGGCGGCTCGGGGCAAAAGGAGTCACACCTGAGTAAGCGT (3)GTCTGAAGTAGACGCAGGAGAACTGTATTAGCCTCTGGGTGCCGCACCGTAGTGCCCTATCTAACATCACAGTCACACCTGAGTAAGCGT	—	27.47nM 44.09nM 39.21nM	—	—	Yu et al., J Gen Virol, 2019	Therapeutic
West Nile Virus	Envelope Protein	Meganetic bead-bound protein SELEX	0.5 M NaCl, 10 mM Tris–HCl, and 1 mM MgCl2, pH 7.5-7.6	FP-N36-RP	ATACGGGAGCCAACACCACAGCTGATATCGGATGGTCCGGCAGAGCAGGTGTGACGGAT	—	—	—	—	Bruno et al., BMC Research Notes, 2012
Zika virus	NS1 protein	Magnetic Ni-NTA bead-bound protein SELEX	30 mM Tris at pH 7.5 with 150 mM NaCl, 1 mM MgCl2 and 0.1% bovine serum albumin (BSA)	FP-N60-RP	(1)CTAGGTTGCAGGGGACTGCTCGGGATTGCGGATCAACCTAG (2)GCGTGGCGATCGGACTTTCGATTCCGATTAACGCCGGAGGGCGGGTCGACAAGC	5’-amino C6	45pM 134nM	Enzyme-linked oligonucleotide assay	100 ng/ml	Lee et al., Anal Chem, 2017
Newcastle disease virus	Whole virus	96-well microtiter plate-immobilized virus SELEX	PBS; pH 7.2; 150 mM NaCl, 5mM MgCl2	FP-N40-RP	(1)GGGGTCTTGCAGGTCCCGTAGGAGGGGCCATTGGAGTGGGG (2)CGATGGAGGACCTCCGGTTTACCGTGTCGTTTTACTCTTG	—	31 nM 78.1 nM	Enzyme-linked oligonucleotide assay	1.2 EID50/ml	Marnissi et al., PLoS One, 2020

## Sheet: Bacteria
Bacteria	SELEX target	SELEX Method	Binding buffer	ssDNA library (FP: forward primer; RP-reverse primer)	Aptamer sequence	Linker for aptamer immobilization	equilibrium dissociation constant (Kd)	Detection method	Detection limits	Reference	Note
Alicyclobacillus	Alicyclobacillus spores	Spore cell SELEX	2 μM CaCl2, 50 mM KCl, 2 μM MgCl2, 40 mM Tris, pH 3.5	FP-N40-RP	CATCCGTCACACCTGCTCCCAGCGTGGCGTCGACCCGGACCCTGTCAGCCCCCTCGCGGGTGTTCGGTCCCGTATC	—	2.3nM	Aptamer-trapping PCR	—	Hünniger et al., J Agric Food Chem, 2015
Bacillus anthracis	spore	Spore cell SELEX	0.5 M NaCl, 10 mM Tris–HCl, and 1 mM MgCl2, pH 7.5–7.6	FP-N36-RP	ATCCGTCACACCTGCTCTGCACGGGCTCAGTTTGGCTTTGTATCCTAAGAGGATGGTGTTGGCTCCCGTAT	—	—	impedimetric aptasensor	3000 CFU/ml	Bruno et al., J Fluoresc, 2012;
Bacillus cereus	spore	Spore cell SELEX	55 mM NaCl, 20 mM MgCl2, 67 mM CaCl2, 80 mM KCl, 40 mM Tris-HCl, pH 6,6	FP-N40-RP	(1)CATCCGTCACACCTGCTCGGTGCAGACCCATAGGGGGGGCGTGCGGATGTGCGGAGTAGGGTGTTGGCTCCCGTATC (2)CATCCGTCACACCTGCTCCCCAATGAAGCGAGATGGACGCCTAGCACCCCCCGCGTCCGGTGTTGGCTCCCGTATC (3)CATCCGTCACACCTGCTCGGTGCAGACCCATAGGGGGGGCGTGCGGATGTAGGAGTAGGGTGTTGGCTCCCGTATC (4)CATCCGTCACACCTGCTCCCAGCGTGCGTCGACCCGGACCCCTGTCAGCCCCCTCGCGGGTGTTGGCTCCCGTATC (5)CATCCGTCACACCTGCTCCAGGTGGGGGGGCGTATTACTGAGGCAGAGTAGTTGGCCGGGTGTTGGCTCCCGTAT…	—	5.73nM 6.84nM 35.52nM 44.57nM 19.12nM 22.16nM 23.54nM 31.56nM 52.57nM	Aptamer-based trapping	—	Fischer et al., J Agric Food Chem, 2015; Fischer and Fishcher, Methods Mol Biol, 2017
Bifidobacterium bifidum	Whole-bacteria	Bacterial cell SELEX	PBS with BSA and Trna	FP-N40-RP	(1)TGCGTGAGCGGTAGCCCCGTACGACCCACTGTGGTTGGGC (2)GCCTGGCCAGGTGCCCCGATATAGCGACGCCTTGCCCGGC (3)GCCCCGGACGGCGGGAAGCCTCGTACCCCCCGTGAGCGGC (4)GTCACACCGGCCGTCTCCGGTGTGGGACGCCCGCTGTGGC	—	10.69nM	colorimetric bioassay	10000 CFU/ml	Hu et al., Int J Mol Sci, 2017
Brucella melitensis	Inactivated Whole-bacteria	Inactivated bacterial cell SELEX	PBS	FP-N38-RP	GAGAGTAAAGGCCATCGGCGGCCATTTATGTTGTACCC	6-Mercaptophexanoic acid	—	QCM aptasensor	100 CFU	Bayramoglu et al., Talanta, 2019
Campylobacter jejuni	Whole-bacteria	Bacterial cell SELEX	0.05% Tween 20 in SSC	FP-N40-RP	GCAAGATCTCCGAGATATCGTGCTGGGGGGTGGTTTGTTTGGGTCGGTTGTTTTGGTTGGGCTGCAGGTAATACGTTACT	—	292.8nM	Colorimetric aptasensor	100 CFU/mL	Dwivedi et al., Appl Microbiol Biotechnol, 2010; Dehghani et al., Microchim Acta, 2018
E. coli 8739	outer membrane proteins	Magnetic bead-immobilized protein SELEX	0.5 M NaCl, 10 mM Tris-HCl, and 1 mM MgCl2, pH 7.5–7.6	FP-N36-RP	(1)ATCCGTCACACCTGCTCTACGGCGCTCCCAACAGGCCTCTCCTTACGGCATATTATGGTGTTGGCTCCCGTAT (2)GTCTGCGAGCGGGGCGCGGGCCCGGCGGGGGATGCG	—	1.65nM	Competitive FRET	30/ml	Bruno et al., J Fluoresc, 2010
E. coli O157:H7	Whole-bacteria	Bacterial cell SELEX	PBS	—	ATCCGTCACACCTGCTCTACTGGCCGGCTCAGCATGACTAAGAAGGAAGTTATGTGGTGTTGGCTCCCGTAT	(CH2)7		aptamer-based trapping photoelectrochemical aptasensor	10 CFU/ml 1.125 CFU/Ml	Shen et al., ACS Appl Mater Interfaces, 2016; Dong et al., Biosens Bioelectron, 2020;
E.coli O157:H7	Whole-bacteria	Bacterial cell SELEX	50 mM Tris-HCl, pH 7.5, 25 mM NaCl, 5 mM MgCl2	FP-N45-RP	TGGTCGTGGTGAGGTGCGTGTATGGGTGGTGGATGAGTGTGTGGC	—	10.2nM	QCM aptasensor	1460 CFU/ml	Yu et al., J Biotechnol, 2018
Escherichia coli	Whole-bacteria	Bacterial cell SELEX	0.1 mg/ml salmon sperm DNA, 1% BSA, 1 PBS, and 0.05% [v/v] Tween 20	FP-N45-RP	(1)GCAATGGTACGGTACTTCCACTTAGGTCGAGGTTAGTTTGTCTTGCTGGCGCATCCACTGAGCGCAAAAGTGCACGCTACTTTGCTAA (2)GCAATGGTACGGTACTTCCCCATGAGTGTTGTGAAATGTTGGGACACTAGGTGGCATAGAGCCGCAAAAGTGCACGCTACTTTGCTAACAAAAGTGCACGCTACTTTGCTAA (3)GCAATGGTACGGTACTTCCGTTGCACTGTGCGGCCGAGCTGCCCCCTGGTTTGTGAATACCCTGGGCAAAAGTGCACGCTACTTTGCTAA (4)GCAATGGTACGGTACTTCCGCGAGGGCCAACGGTGGTTACGTCGCTACGGCGCTACTGGTTGATCAAAAGTGCACGCTACTTTGCTAA	NH2-(CH2)6	12.4nM 25.2nM 14.2nM 16.8nM	Potentiometric resolved ratiometric Photoelectrochemical aptasensor FRET aptasensor	370 CFU/Ml 3 CFU/ml 2.9 CFU/ml	Kim et al., Anal Biochem 2013; Kim et al., Biosens Bioelectron, 2014 Song et al., J Hazard Mater, 2016 (Therapeutic); Jin et al., Biosens Bioelectron, 2017; Hua et al., Biosens Bioelectron, 2018
Escherichia coli O111:B4	Lipopolysaccharide (LPS)	Magnetic bead-bound LPS SELEX	NaCl 500mM, Tris-HCl 20mM, MgCl2 2mM; pH 7.2–7.4	FP-N36-RP	(1)GTCGAATGCTCTGCCTGGAAGAGTTGTTAGCAGGGA (2)CGTCGCTATGAAGTAACAAAGATAGGAGCAATCGGG	—	—	— aptamer-functionalized gold nanoparticle probe	1.73 ng/mL 1 μg/ml	Bruno et al., Folia Microbiol, 2008; Xie et al., Sci Rep, 2016; Zhu et al., Microchim Acta, 2019
Escherichia coli O157:H7	Lipopolysaccharide (LPS)	Obtained from an US patent	PBS	—	(1)CCGGACGCTTATGCCTTGCCATCTACAGAGCAGGTGTGACGG (2)ATCAAATGTGCAGATATCAAGACGATTTGTACAAGAT	—	—	Electrochemical Aptasensor aptamer-based colorimetric assay lateral flow strip Optical Biosensor	10 CFU/ml 10000 CFU/ml 10 CFU 10 CFU/ml	Wu et al., PLoS One, 2012; Wu et al., Anal Chim Acta, 2015; Yildirim et al., 40th Annual Northeast Bioengineering Conference, 2015 Wang et al., Nanotheranosticsm 2017
Escherichia coli K88	fimbriae protein	96-well ELISA plate-immobilized protein SELEX	20 mmol/L HEPES, pH 7.35; 1 mmol/L MgCl2; 1 mmol/L CaCl2; and 120 mmol/L KCl	FP-N60-RP	GGAGACCGTACCATCTGTTCGTGGAAGCGCTTTGCTCGTCCATTAGCCTTGTGCTCGTGC	—	25nM	—	—	Li et al., Can J Microbiol, 2011
Francisella tularensis	Whole-bacteria	Bacterial cell SELEX	TSB containing 0.1% L-cysteine	FP-N40-RP	(1)CGCGTCAGAGGTGTGTCGGGGCTGTGTAGATCTACATGGG (2)CAGTCGCTTTCCGTTCTCCGGCAGGTTCATTGTGGTTTCG (3)CATATCAGGTCGTCACCGTAACAGAGCTCTCGCAATCACG (4)CAAAGGCAGCAGTAGCATGGCGATTTACATCAATTATTGG (5)CAATATCAGAAGTAGCGCGAAGGACGACATGTCAGGAAGG (6)CACACATCCTCGCAGCCTCGTACCTGATTCCAGTCTATTG (7)CCAGGAAGGCGAGAGCCGAGAAGCGATCCTTGGGTATAGG (8)CGGCATCCGTTCACGTACCTGTCCTAGTTATCACCGTTTG (9)CAAGCAGAGTTCCGAGACACAGTACCACACGCATATCCGG (10…	—	—	—	1 CFU/ml	Lamont et al., PLoS One, 2014
Gram-negative bacteria	bacterial outer membrane vesicles	Bacterial Toggle-cell SELEX	50 mM Tris, pH 7.4, 5 mM MgCl2, 5 mM KCl, 100 mM NaCl, 1 mg/mL BSA, 0.1 mg/mL Salmon sperm DNA, 0.1 mg/mL yeast tRNA	FP-N40-RP	(1)ATACCAGCTTATTCAATTGGGTGAGGGGGGGTTCACAACGTTAAAGATAGACGGGGGAAGATAGTAAGTGCAATCT (2)ATACCAGCTTATTCAATTCCGAGTCCAGACTCACCGCCGCCTCCTCAAGACGTGCTGGAGATAGTAAGTGCAATCT	—	29.94nM 20.36nM	Enzyme-linked oligonucleotide assay	25 ng/mL	Shin et al., Sci Rep, 2019; Lee et al., Micromachines, 2019
Haemophilus influenzae type b	Whole-bacteria	Bacterial cell SELEX	1 % BSA, 1 × PBS, and 0.05 %[v/v] Tween 20	FP-N38-RP	(1)GCCTGTTGTGAGCCTCCTAACAGGAGGCGAACGGGCAGGTTCTTGGGGAGACAAGAATAAGCATGCTTATTCTTGTCTCC (2)GCCTGTTGTGAGCCTCCTAACGCCAGGTGTTTTGGCGGTAGGGGTGAAACAACAGGGGGCATGCTTATTCTTGTCTCC	—	47.1pM 28.46pM		—	Bitaraf et al., Eur J Clin Microbiol Infect Dis, 2016
Listeria monocytogenes	Whole-bacteria	Bacterial cell-SELEX	Tryptic Soy Broth	FP-N40-RP	TACTCGTTATTTCGTAGCACTTTTCCCCACCACCTTGGTG	—	74.4nM	antibody-trapping PCR	5 CFU/ml	Suh et al., Anal Biochem, 2014; Suh et al., Anal Biochem, 2018
Listeria monocytogenes	internalin A Lmo0610	Filter plate or magnetic bead-immobilized protein SELEX	—	—	(1)ATCCATGGGGCGGAGATGAGGGGGAGGAGGGCGGGTACCCGGTTGAT (2)GGTTACTGAAGCATATGTCCGGGGGATTGCCAAGCCTTCCC	—	—	aptamer-based trapping	10 CFU/ml	Ohk et al., J Appl Microbiol, 2010; Ding et al., Anal Chem, 2014
Listeria monocytogenes	Whole-bacteria	Bacterial cell-SELEX	50 mM TrisHCl (pH 7.4), 5m MKCl,100mM NaCl, and 1mM MgCl2	FP-N35-RP	TACTATCGCGGAGACAGCGCGGGAGGCACCGGGGA	—	48.74nM	aptamer-fluorescence probe	75 CFU/ml	Duan et al., Food Control, 2013
Listeria spp	Whole-bacteria	Bacterial cell-SELEX	0.05% Tween20 in 1× PBS	FP-N40-RP	GAGGGAAGAAGGGCCAGCACAGATCAGATCAATCGCTCCG	—	35.7nM	aptamer-based trapping-PCR	120 CFU/ml	Suh et al., J Biotechnol, 2013
Mycobacterium bovis	Mannose-capped lipoarabinomannan (ManLAM)	96-well plate immobilized ManLAM	—	FP-N31-RP	GCGGAATTCTAATACGACTCACTATAGGGAACAGTCCGAGCCCCCCATGAACTAAGGCTCCACAATGAGTTTGGGGGTCAATGCGTCATA	—	8.59nM	—	—	Sun et al., J Am Chem Soc, 2016	Induce immunity and inhibit bacteria
Mycobacterium tuberculosis	Ag85A	Magnetic bead-immobilized protein SELEX	PBS-T containing 1mg/ml BSA	FP-N43-RP	GCTGTGTGACTCCTGCAAGCGGGAAGAGGGTAAGGGGAGGGAGGGTAACGCGGAGAAGGCAAGCAGCGTTATCTTGTCTCC	—	63nM	aptamer-fluorescence probe	1.5 nM	Ansari et al., Microchim Acta, 2018
Mycobacterium tuberculosis	MPT64 antigen	96-well ELISA plate immobilized protein SELEX	20 mmol/L HEPES, pH 7.35, 120 mmol/L KCl, 1 mmol/L CaCl2, and 1mmol/L MgCl2	FP-N35-RP	(1)TTCGGGAATGATTATCAAATTTATGCCCTCTGAT (2)TGGGAGCTGATGTCGCATGGGTTTTGATCACATGA	(CH2)6	—	electrochemical aptasensor	20 fg/mL	Qin et al., Clin Chem Lab Med, 2009; Bai et al., Biomaterial, 2017;
Mycobacterium tuberculosis	CD44	—	—	—	GAGATTCATCACGCGCATAGTCTTGGGACGGTGTTAAACGAAAGGGGACGACCCGACTATGCGATGATGTCTTC	—	—	—	—	Leonard et al., J Control Release, 2017	induce immunity and inhibit bacteria
Mycobacterium tuberculosis	ManLAM	96-well plate immobilized ManLAM SELEX	PBS, with 5 μM yeast transfer RNA	FP-N30-RP	GCGGAATTCTAATACGACTCACTATAGGGAACAGTCCGAGCCGGCGCCATAGCGACGGGGCCATTCCAAGAAGGGTCAATGCGTCATA	—	436.3nM	—	—	Pan et al., Mol Ther, 2014	induce immunity and inhibit bacteria
Mycobacterium tuberculosis	Polyphosphate Kinase 2	Ni-NTA magnetic bead-immobilized protein SELEX	—	FP-N35-RP	AACACATAGGTTTGGTTAGGTTGGTTGGTTGAATTA	—	870nM	—	—	Shum et al., Biochemistry, 2011	Therapeutic
Mycobacterium tuberculosis	HspX antigen	Ni-NTA Bead-immobilized protein SELEX	10 mM Tris pH 7.5, 10 Mm 138 MgCl2, 50 mM KCl, 25 mM NaCl, 0.05% Tween-20 (v/v), 0.1 mg/mL yeast tRNA and 0.1 mg/mL BSA	FP-N44-RP	AGGGCTTTTTTTTTTTTTAGTTCGTTTG	—	90nM	Enzyme-linked oligonucleotide assay electrochemical aptasensor Enzyme-linked oligonucleotide assay	10 pg	Dhiman et al., Tuberculosis (Edinb), 2018; Das et al., Int J Nanomedicine, 2019; Kumari et al., Anal Biochem, 2019; Lavania et al., ACS Infect Dis, 2018
Mycobacterium tuberculosis	HupB	NC membrane-immobilized protein SELEX	10 mM Tris, pH 7.5, 10 mM MgCl2, 50 mM KCl, 25 mM NaCl	FP-N3(Tag)-N41-RP	(1)TAGGTGATTGCTGGAGTGGGTAGCAGATGGGGGGGGGGTTCTTGG (2)TTTGGGAAGGGGGGGGAGGAAGTTCGATGGTGTTGTGGACCGGG	—	1.72μM 0.17μM	—	—	Kalra et al., Mol Ther Nucleic Acids, 2018
Mycoplasma hyorhinis	infected cell	Infected host cell-SELEX	PBS	FP-N40-RP	(1)GTGGGGTTGAAAACGCCGGAGAGGGTGTGTGGGTGGGGTA (2)TGGGTGGGGTTGTCGCTAGGGGTTTAAGGGGTCGTCGTGA (3)ATCCAGAGTGACGCAGCAGCCAACGTGCTTTCTACCTTATTTTCCGTCACTCTCACTCTGGACACGGTGGCTTAGT	—	24.5nM	Aptamer-based trapping Aptamer-based Fluorometric assay	—	Liu et al., ACS Sens, 2019; Wan et al., Int J Mol Sci, 2020
Neisseria meningitidis	Whole-bacteria	Bacterial cell-SELEX	1x PBS, 0.05% BSA and 0.02% Tween 20	FP-N38-RP	GCCTGTTGTGAGCCTCCTAACGCCAGGGGTTTTGGCCGTAGGGGTGCGAGACAAGAATAAGCA	—	28.3nM	Flow cytometry	100 CFU/ml	Mirzakhani et al., Iran Biomed J, 2017
Porphyromonas gingivalis	Whole-bacteria	Bacterial cell-SELEX	—	FP-N40-RP	TATGCCAGCATTTCGCCAACGGTGGTCATACAGTGTGAA	—	—	—	—	Park et al., J Microbiol Biotechnol, 2015
Proteus mirabilis	Whole-bacteria	Bacterial cell-SELEX	10mM Tris–Cl, 120mM NaCl, 42mM KCl, 3.2mM MgCl2, 4.4mM CaCl2, pH 8.4	FP-TTTN40TTT-RP	TTGCTGTAGGGGAGGAGGGTGGGT	—	4.1nM	fluorescent aptasensor	526 CFU/ml	Savory et al,, Biotechnol Bioeng, 2013; Yao et al., Microchim Acta, 2020
Pseudomonas aeruginosa	Whole-bacteria	Bacterial cell-SELEX	50 mM Tris.HCl pH7.4, 5 mM KCl, 100 mM NaCl, 1 mM MgCl2, and 0.1% NaN3	FP-N60-RP	(1)ATACCAGCTTATTCAATTCCCCCGTTGCTTTCGCTTTTCCTTTCGCTTTTGTTCGTTTCGTCCCTGCTTCCTTTCTTGAGATAGTAAGTGCAATCT (2)ATACCAGCTTATTCAATTCCCCAGTGCTCAGCTTCTCCTCCGTCTCATTCTTCTGTAGGATCGTTCTGTTTTGGTACTAGATAGTAAGTGCAATCT	—	17.27nM 53.63nM	aptamer-fluorescence; Plasmon Resonance Aptasensor Impedimetric aptasensor fluorometric aptamer probe	10 CFU/ml 33 CFU/ml 1 CFU/ml	Wang et al., Eur J Clin Microbiol Infect Dis, 2011; Zhong et al., Microchim Acta, 2018
Salmonella enterica	outer membrane proteins	Protein SELEX (protein-aptamer complex is collected using filtration)	PBS	FP-N40-RP	TATGGCGGCGTCACCCGACGGGGACTTGACATTATGACAG	C6	—	Aptamer-trapping PCR electrochemical aptasensor Fluoresence Aptamer-trapping chemiluminescent aptasensor Colorimetric aptasensor electrochemical aptasensor electrochemical aptasensor Aptamer-based fluorometric assay Aptamer based SERS SERS aptasensor Aptamer-trapping PCR electrochemical aptasensor	1 CFU/ml 10 CFU/ml 5 CFU/ml 1000 CFU/ml 1.5 CFU/ml 10 CFU/ml 56 CFU/ml 10 CFU/ml 10 CFU/ml 1 CFU/ml 35 CFU/ml 15 CFU/ml 100 CFU/ml 55 CFU/ml	Joshi et al., Mol Cell Probes, 2009 Duan et al., Anal Chim Acta, 2012; Ozalp et al., Anal Biochem, 2014; Gao et al., Anal Chem, 2017; Hao et al., Talanta, 2017; Ma et al., Int J Food Microbiol, 2017; Muniandy et al., Anal Bioanal Chem, 2017; Bayramoglu et al., ACS Biomater Sci Eng, 2018; Xu et al., Microchim Acta, 2018; Hasan et al., Anal Biochem, 2018; Muniandy et al., Bioelectrochemistry,2019; …
Salmonella enterica	Vi antigen	Micro titer plate immobilized protein SELEX		FP-N45-RP		—	638.6nM	electrochemical aptasensor	100 pg/ml	Pathania et al., Biosens Bioelectron, 2018
Salmonella enterica serovar Typhimurium	Whole-bacteria	Obtained from an US patent	PBS	—	ATCCGTCACACCTGCTCTGGAGCAATATGGTGGAGAAACGTGGTGTTGGCTCCCGTAT	—	19.59nM	Enzyme-linked Antibody-aptamer Sandwich Assay	1000 CFU/ml	Wu et al., ACS Appl Mater Interfaces, 2014
Salmonella typhimurium	Whole-bacteria	Bacterial cell-SELEX	50 Mm Tris-HCl (pH 7.4), 5 mM KCl, 100 mM NaCl, and 1 mM MgCl2	FP-N40-RP	ATAGGAGTCACGACGACCAGAAAGTAATGCCCGGTAGTTATTCAAAGATGAGTAGGAAAAGATATGTGCGTCTACCTCTTGACTAAT	— (CH2)6 polyA13	—	flow cytometry surface-enhanced Raman scattering-based aptasensor Colorimetric aptasensor aptamer-based fluorescent probe Colorimetric aptasensor Fluorescent aptasensor	25 CFU/ml 15 CFU/ml 10 CFU/ml 11 CFU/ml 15 CFU/ml	Duan et al., J Agric Food Chem, 2013; Wu et al., ACS Appl Mater Interfaces, 2014;
Salmonella typhimurium	Whole-bacteria	Gold surface immobilized bacterial cell-SELEX	50 mM Tris-HCl, pH 7.5, 25 mM NaCl, 5 mM MgCl2	FP-N45-RP	CAGTCCAGGACAGATTCGCGAGCCCACTCCAAACACGACCAACTCACGCTCTATCAACATCGCTATCCACGTGGATTTCATTCAGCGATT	NH2-C6	58.5nM	QCM-based aptasensor aptamer-based PCR electrochemical impedance aptasensor	1000 CFU/ml 100 CFU/ml 80 CFU/ml	Wang et al., Food Chem, 2017; Wang et al., Anal Biochem, 2017; Wang et al., Talanta, 2020
Salmonella Enteritidis	whole-bacteria	Bacterial cell-SELEX	4.5 g/L glucose, 5mM MgCl2, 0.1mg/mL yeast tRNA, and 1mg/mL BSA in Dulbecco’s PBS	FP-N42-RP	(1)AAGGGCTGGCTGGGATGGACCCTCCCGAAACGAGCTGTCTCTTAACGGAAGCTAATCTGCCTCACTCCACGGACCCCACT (2)AAGGGCTGGCTGGGATGGATGTAAGAAGGGAGGAAAGGACCTAAGACCTGCTATATTGCGATCACTCCACGGACCCCACT	—	971nM 309nM	aptamer-based colorimetric assay	103 CFU/mL	Bayraç et al., Biosens Bioelectron, 2017
Salmonella Enteritidis	whole-bacteria	Bacterial cell-SELEX	DPBS	FP-N40-RP	(1)TAACGTACCAAAATGTTGGATTGGATGTTGTACTGGGTTGCATAGGTAGTCCAGAAGCC (2)CTCCTCTGACTGTAACCACGCACAAAGGCTCGCGCATGGTGTGTACGTTCTTACAGAGGT (3)CTCCTCTGACTGTAACCACGGTGGTTTGATCACTATTGGGCCTTTGTGATGTCGGTAGTC (4)CTCCTCTGACTGTAACCACGGTGGGAGAGATGCTATACAATCTTGTAAGGCGATGGACCG (5)TCGGCAACAAGGTCACCCGGAGAAGATCGGTGGTCAAACTGCATAGGTAGTCCAGAAGCC (6)CTCCTCTGACTGTAACCACGAACGATTCAAGAACTGTTGGTTGTCGGCTTATTTTCGCCA (7)CTCCTCTGACTGT…	—	6.3nM 7.1nM 4.5nM 51nM 7.8nM 6.9nM 56nM 5.3nM 13nM	Aptamer-based Fluorometric assay	— 25 CFU/mL	Kolovskaya et al., J Med Chem, 2013 Chinnappan et al., Microchim Acta, 2017
Shigella dysenteriae	Whole-bacteria	Bacterial cell-SELEX	50 mM Tris-HCl (pH 7.4), 5 mM KCl, 100 mM NaCl, and 1 mM MgCl2	FP-N40-RP	ATAGGAGTCACGACGACCAGAACGGAACTAGCGTTTAAATGCCAGGACTGAAGTAGGCAGGGATTAGTCAAGAGGTAGACGCACATA	—	23.47nM	impedimetric aptasensor	1 CFU/ml	Duan et al., J Microbiol Methods, 2013; Zarei et al., Microchim Acta, 2018
Shigella sonnei	Whole-bacteria	Bacterial cell-SELEX	10 mM Tris-HCl, 0.85% NaCl, pH 8.0	FP-N40-RP	(1)ATACCAGCTTATTCAATTCCATGGTCCCTCGTGTTTATTATGTTGTCTGAACTGGCTGAGATTGCACTTACTATCT (2)ATACCAGCTTATTCAATTCCACACATACCAAAAACACAGCACACTTCATCAATTTCACGAGATTGCACTTACTATCT	—	39.32nM 15.89nM	Enzyme-linked oligonucleotide assay	—	Song et al., Molecules, 2017
staphylococcus aureus	Whole-bacterial	Bacterial cell-SELEX	40 mMHEPES buffer pH 8.0, 5 mMKCl, 1 mMCaCl2, 2 mMMgCl2, and 150 mM NaCl	FP-N30-RP	(1)TCCCTACGGCGCTAACCCCCCCAGTCCGTCCTCCCAGCCTCACACCGCCACCGTGCTACAAC (2)TCCCTACGGCGCTAACCTCCCAACCGCTCCACCCTGCCTCCGCCTCGCCACCGTGCTACAAC	poly-T (CH2)7	35nM 129nM	gold nanoparticle (GNP)-based colorimetric assay electrochemical aptasensor aptamer-based trapping	1 bacteria 1.5 cfu/mL 10 cfu/mL	Chang et al., Sci Rep, 2013; Gao et al., Anal Chem, 2017; Shen et al., ACS Appl Mater Interfaces, 2016
Staphylococcus aureus	whole-bacteria	Bacterial cell-SELEX	0.1 mg/ml salmon sperm DNA (0.1 mg/ml tRNA, 1%BSA, 1 PBS, 0.05% (v/v) Tween-20	FP-N45-RP	(1)GCAATGGTACGGTACTTCCTCCCACGATCTCATTAGTCTGTGGATAAGCGTGGGACGTCTATGACAAAAGTGCACGCTACTTTGCTAA (2)GCAATGGTACGGTACTTCCGGGCTGGCCAGATCAGACCCCGGATGATCATCCTTGTGAGAACCACAAAAGTGCACGCTACTTTGCTAA (3)GCAATGGTACGGTACTTCCTCGGCACGTTCTCAGTAGCGCTCGCTGGTCATCCCACAGCTACGTCAAAAGTGCACGCTACTTTGCTAA (4)GCAATGGTACGGTACTTCCGCGCCCTCTCACGTGGCACTCAGAGTGCCGGAAGTTCTGCTGTATCAAAAGTGCACGCTACTTTGCTAA (5)GCAATGGTACGGTACTTCCCACAGTCAC…	—	1.39μM	— Aptamer-based trapping aptamer-based fluorescence Flow cytomery Graphene-based potentiometric biosensor electrochemical aptasensor fluorescent aptasensor Amplification-based aptasensor SERS aptasensor	— 1000 cfu/mL 16 cfu/ml 10 CFU/ml 8 CFU/ml 150 cells/ml 1 CFU/ml 1 CFU/ml 77 CFU/mL 25 CFU/ml 5 CFU/ml 35 CFU/ml	Cao et al., Nucleic Acid Res, 2009; Duan et al., Anal Chim Acta, 2012; dos Santos et al., Nucl Med Biol, 2014; He et al., J Biomed Nanotechnol, 2014; Hernández et al., Biosens Bioelectron, 2014; Wu et al., Anal Chem, 2014; Chang et al., J Nanosci Nanotechnol, 2016 Cheng et al., Anal Chem, 2016; Bayraç et al., J Mol Recognit, 2017; Ranjbar et al., Bioelectrochemistry, 2018; Xu et al., Anal Biochem…
Staphylococcus aureus	Whole-bacteria	Bacterial cell-SELEX	PBS	FP-N40-RP	CACACCGCAGCAGTGGGAACGTTTCAGCCATGCAAGCATCACGCCCGT	(CH2)6	3.49nM	fluorescent aptasensor	1.7 CFU/mL	Moon et al., Sensors (Basel), 2015 Cai et al., Microchim Acta, 2020
Staphylococcus aureus	PBP2a protein	Bacterial cell-SELEX	—	FP-N60-RP	CCATCCACACTCCGCAAGGGTGCCCCGGGGGGCTGTTCAGCGTGGTGGTGGGATGCCGTTTTGGTCCTTAGTCTCCGTCGTCGGCTGCCTCTACAT	—	21.9nM	Aptamer-based fluorometric assay	1380 CFU/ml	Qiao et al., J Microbiol Methods, 2018
Staphylococcus aureus	Protein A	Magnetic bead-immobilized protein SELEX	100 mM NaCl, 20 mM Tris-HCl pH 7.6, 2 mM 1 MgCl2, 5 mM KCl, 1 mM CaCl2, 0.02% Tween 20	FP-N40-RP	ATACCAGCTTATTCAATTAGCAACATGAGGGGGATAGAGGGGGTGGGTTCTCTCGGCT	—	94.7nM	Enzyme-linked oligonucleotide assay Impedimetric Aptasensor	10 CFU/ml	Stoltenburg et al., PLoS One, 2015; Stoltenburg et al., Sci Rep, 2016; Reich et al., Int J Mol Sci, 2017
Treponema denticola	Whole-bacteria	Bacterial cell-SELEX	—	FP-N40-RP	CCCGTTTCGCGCTATTTCCGTACAACCCGCGACGCCTAA	—	—	—	—	Park et al., J Microbiol Biotechnol, 2015
Vibrio fischeri	Whole-bacteria	Bacterial cell-SELEX	1×nutrient broth with 3% NaCl	FP-N40-RP	(1)GGGCATGTGGACTTGCGATTTCGGTTTGGTGTGGTTGGGG (2)GGGCATGTGGGCTTGCGATTTCGGTTTGGTGTGGTTGGGG	—	128pM 1.25nM	lateral flow strips	40 CFU/ml	Shin et al., ACS Comb Sci, 2018
Vibrio parahemolyticus	Whole-bacteria	Bacterial cell-SELEX	50 mM Tris-HCl (pH 7.4), 5 Mm KCl, 100 mM NaCl, and 1 mM MgCl2	FP-N40-RP	ATAGGAGTCACGACGACCAGAATCTAAAAATGGGCAAAGAAACAGTGACTCGTTGAGATACTTATGTGCGTCTACCTCTTGACTAAT	—	16.88nM	— fluorescent aptasensor Aptamer-trapping PCR Cut-Assisted Rolling Circle Amplification Colorimetric Aptasensor Fluorescence-based aptasensor Colorimetric aptasensor	— 5000 CFU/ml 35 CFU/ml 15 CFU/ml 10 CFU/ml 10 CFU/ml 10 CFU/ml 10 CFU/ml	Duan et al., J Agric Food Chem, 2012; Duan et al., Anal Biochem, 2014; Duan et al., Microchim Acta, 2018; Song et al., J Agric Food Chem, 2019; Sun et al., J Agric Food Chem, 2019; Wu et al., Anal Chem, 2014; Wu et al., J Agric Food Chem, 2015
Vibrio vulnificus	Whole-bacteria	Bacterial cell-SELEX	100 mM NaCl, 5 mM KCl, 50 mM Tris–HCl and 1 mM MgCl2; pH 7.5	FP-N80-RP	TTCTGATGAGAGTTGCGACCTCCCGGATGAGTGCCCTGGCTCCGGGTTTGTCTATTTTTGGGGGTGTTGACAGATATCCT	—	26.8nM	aptamer-trapping PCR	8 CFU/ml	Yan et al., J Fish Dis, 2018
Vibrio vulnificus	Whole-bacteria	Bacterial cell-SELEX	pH 7.4, 0.1 mg/mL salmon sperm DNA, 1% bovine serum albumin (BSA), 50 mM Tris–HCl, 100 mM NaCl, 1 mM MgCl2, 5 mM KCl	FP-N25-RP	(1)AGTATACGTATTACCTGCAGCCAATCATGACCGCCCACCTCACTCGGCAAGATCTCCGAGATATCG (2)AGTATACGTATTACCTGCAGCCCAACCCTATGCTTCAACGGTCTTTGCAAGATCTCCGAGATATCG	—	11.22 nM 15.47 nM	Aptamer probe-flow cytometry	29.96 CFU/ml	Liu et al., RSC Adv, 2020
